# Supplementary material for: High-Dose Transarterial Radioembolization of Hepatic Metastases Using Yttrium-90 Resin Microspheres
Source: Cancers (Basel). 2025 Dec 5;17(24):3889. doi: 10.3390/cancers17243889 (PMC12731216; doi:10.3390/cancers17243889)
Supplement: Supplementary file 1 [file cancers-17-03889-s001.zip]

Archive with 1 entries (1 files):
- cancers-4003389-supplementary.pdf
